# Supplementary material for: Structural Characterization and Anti-Inflammatory Activity of Polysaccharides from Tremella fuciformis on Monosodium Urate-Stimulated RAW264.7 Macrophages
Source: Foods. 2023 Dec 7;12(24):4398. doi: 10.3390/foods12244398 (PMC10743196; doi:10.3390/foods12244398)
Supplement: Supplementary file 1 [file foods-12-04398-s001.zip]

Archive with 1 entries (1 files):
- foods-2648272-supplementary.pdf
